# Supplementary material for: Single‐Cell Mobility Analysis of Metastatic Breast Cancer Cells
Source: Adv Sci (Weinh). 2018 Oct 31;5(12):1801158. doi: 10.1002/advs.201801158 (PMC6299679; doi:10.1002/advs.201801158)
Supplement: Supplementary file 2 — Supplementary [file ADVS-5-1801158-s003.xlsx]

## Sheet: cSC_versus_lSC
Supplementary Table S3. Differentially expressed genes between high-migratory cells and low-migratory cells sorted from SCM-chip
RefSeq	log2FoldChange	Pvalue	FDR
ZC3H12A	8.55025	4.44e-35	5.23e-31
PCBP1	-7.74605	2.77e-33	1.63e-29
CENPB	7.27995	7e-32	2.75e-28
SOX12	16.8876	1.06e-30	3.12e-27
MESDC1	16.2606	8.13e-29	1.91e-25
RPL15P3	15.7739	2.36e-27	3.97e-24
RPS2P5	-6.34274	2.98e-27	4.38e-24
RPP25	7.39206	3.31e-26	3.9e-23
TICAM1	-5.03433	3.92e-25	4.2e-22
CHST14	-4.86863	1.23e-24	1.21e-21
TMEM158	-5.74022	9.83e-24	8.27e-21
BLOC1S4	-4.53273	1.25e-23	9.83e-21
CEBPD	6.4014	3.09e-23	2.27e-20
DGKZP1	6.14418	1.82e-22	1.19e-19
TBCC	-14.1372	1.92e-22	1.19e-19
PRMT6	14.1358	1.92e-22	1.19e-19
F8A1	6.06412	3.15e-22	1.86e-19
MT-CO1	6.04435	3.61e-22	2.02e-19
C6orf47	-4.03877	3.77e-22	2.02e-19
RAP2B	13.9378	7.52e-22	3.85e-19
CEBPA	13.7179	3.41e-21	1.67e-18
PCDHAC1	-6.6334	6.12e-21	2.88e-18
MOCS3	5.59272	8.08e-21	3.66e-18
RPL10P9	-3.42312	2.59e-20	1.13e-17
HMGB1P6	5.29001	6.41e-20	2.7e-17
JUNB	-13.2529	8.36e-20	3.39e-17
MTND2P28	-1.55215	1.33e-19	5.23e-17
COA3	7.25177	2.17e-19	8.22e-17
RHOB	13.0528	3.27e-19	1.2e-16
CSTF2T	4.83698	1.42e-18	5.08e-16
HIST2H2AA4	12.831	1.49e-18	5.14e-16
RABIF	2.18849	2.46e-18	8.27e-16
ZNHIT2	6.56741	3.16e-18	1.03e-15
CDK5R2	-2.61923	6.36e-18	2.02e-15
IER3	-1.22155	3.42e-17	1.03e-14
HNRNPA1P7	4.29447	5.68e-17	1.63e-14
NOG	-1.26064	7.2e-17	2.02e-14
MARS2	4.23271	8.59e-17	2.35e-14
EEF1B2P3	-4.19378	1.14e-16	3.04e-14
HSPA2	-4.15645	1.47e-16	3.83e-14
MAFA	-8.39868	1.72e-16	4.4e-14
OPA3	-2.20962	1.77e-16	4.42e-14
AC005786.7	-4.11536	1.94e-16	4.75e-14
TPGS1	-1.34704	2.94e-16	7.06e-14
EIF3FP3	-4.03536	3.33e-16	7.84e-14
FAM43A	4.02457	3.52e-16	7.98e-14
RPS2P55	4.01936	3.66e-16	8.12e-14
RP11-408P14.1	3.9983	4.18e-16	9.1e-14
FOXD2	3.98498	4.59e-16	9.66e-14
RP11-36C20.1	3.98498	4.59e-16	9.66e-14
BASP1	-9.55992	5.8e-16	1.2e-13
CH17-172B3.1	3.87087	1e-15	2e-13
RP4-591C20.9	-2.01945	2.24e-15	4.33e-13
KCTD12	-3.72158	2.73e-15	5.19e-13
UTP3	-11.6995	3.21e-15	6e-13
ITGAV	10.2401	5.79e-15	1.07e-12
C19orf71	3.59394	6.32e-15	1.14e-12
ZNF358	-1.62627	7.67e-15	1.37e-12
CTB-79E8.3	-3.51379	1.11e-14	1.95e-12
UBQLN4P1	3.47704	1.38e-14	2.38e-12
AC108479.2	-3.44469	1.76e-14	3e-12
SH3RF3-AS1	-3.42688	1.97e-14	3.31e-12
TRIM32	-1.68827	2.55e-14	4.23e-12
FOXO6	3.29907	4.45e-14	7.27e-12
KRT8P3	-3.29077	4.87e-14	7.86e-12
RP4-555D20.4	-3.23559	7.08e-14	1.13e-11
RPL6P27	-3.19409	9.17e-14	1.44e-11
AC092066.1	3.09602	1.74e-13	2.69e-11
INAFM2	3.09105	1.8e-13	2.75e-11
NRAV	-2.35405	1.84e-13	2.78e-11
AC002310.14	3.06597	2.07e-13	3.09e-11
MAN1B1-AS1	-3.06766	2.15e-13	3.16e-11
RNF39	3.03529	2.57e-13	3.73e-11
POP7	1.14481	4.67e-13	6.7e-11
RP11-345P4.9	3.89424	6.37e-13	9.03e-11
CTGF	8.8377	9.54e-13	1.32e-10
UBE2SP1	-2.81734	1.08e-12	1.48e-10
C15orf62	-2.79669	1.28e-12	1.73e-10
RP11-587D21.1	-2.72565	1.97e-12	2.55e-10
UBE2SP2	3.65957	2.97e-12	3.79e-10
G0S2	-1.56882	3.23e-12	4.08e-10
RPL24P2	3.57676	5e-12	6.13e-10
SPRY2	-1.86917	5.34e-12	6.48e-10
RP11-147L13.11	3.54807	6.08e-12	7.3e-10
CAPN10-AS1	-2.53935	6.72e-12	7.99e-10
RP11-352M15.2	-2.48876	9.12e-12	1.07e-09
LDHAP4	-2.4715	1.01e-11	1.18e-09
SP5	-1.67397	1.1e-11	1.27e-09
PANO1	3.41139	1.47e-11	1.68e-09
F2RL3	-1.62772	2.09e-11	2.34e-09
RP3-439F8.1	-2.34448	2.29e-11	2.52e-09
AC018755.16	-2.29626	3.23e-11	3.49e-09
SMIM13	3.27797	3.43e-11	3.6e-09
HNRNPKP4	-2.28642	3.43e-11	3.6e-09
AGAP2	-5.21806	3.48e-11	3.62e-09
AB019441.29	3.26039	3.86e-11	3.99e-09
TRMT12	3.23361	4.63e-11	4.7e-09
MRPL23-AS1	3.23361	4.63e-11	4.7e-09
RPL13AP25	-2.17351	6.71e-11	6.72e-09
FTLP3	-2.16279	7.15e-11	7.01e-09
RP11-386M24.8	-2.02756	1.69e-10	1.62e-08
CH507-338C24.1	-1.3005	1.72e-10	1.63e-08
TAGLN2P1	-2.0157	1.81e-10	1.71e-08
ZNF284	2.98872	2.09e-10	1.93e-08
MFSD5	-1.93616	2.1e-10	1.93e-08
RPL7AP66	-1.97951	2.41e-10	2.18e-08
DBH-AS1	-1.96725	2.59e-10	2.32e-08
URB1-AS1	-1.95488	2.78e-10	2.48e-08
RP11-284F21.7	-1.2154	3.01e-10	2.66e-08
RP11-284F21.9	2.90068	3.74e-10	3.28e-08
TOP3BP1	2.83093	5.48e-10	4.74e-08
RPL12P16	0.986437	5.78e-10	4.96e-08
FTH1P7	2.80691	6.41e-10	5.42e-08
LA16c-313D11.12	2.80691	6.41e-10	5.42e-08
RP4-673M15.1	2.79475	6.94e-10	5.79e-08
RP13-516M14.8	-1.7975	6.94e-10	5.79e-08
GEMIN4	-1.71769	7.26e-10	6.02e-08
RP11-394B2.1	1.04802	7.31e-10	6.02e-08
RN7SKP221	-2.78358	7.51e-10	6.1e-08
FBXL19-AS1	-1.78358	7.51e-10	6.1e-08
RPPH1	2.61277	2.07e-09	1.63e-07
RP11-12G12.7	-2.62084	2.07e-09	1.63e-07
STX11	-1.88888	2.16e-09	1.68e-07
KBTBD6	2.54178	3.26e-09	2.51e-07
RP11-259N19.1	-2.54032	3.58e-09	2.74e-07
RP13-895J2.3	2.49744	4.33e-09	3.25e-07
RP11-727F15.12	-2.47251	5.26e-09	3.92e-07
FAM27E3	2.4517	5.8e-09	4.27e-07
RP11-181C21.4	-2.45505	5.8e-09	4.27e-07
CTB-193M12.5	2.42039	6.4e-09	4.68e-07
RP3-428L16.2	-2.41948	7.08e-09	5.14e-07
JMJD1C-AS1	2.38837	7.83e-09	5.66e-07
RP11-1334A24.5	-2.34559	1.07e-08	7.52e-07
BANF1P3	-2.34559	1.07e-08	7.52e-07
EIF4BP7	-2.32651	1.19e-08	8.31e-07
LA16c-60H5.7	-2.28758	1.47e-08	1.02e-06
TMEM121	-1.43437	1.55e-08	1.08e-06
LINC01311	-2.20641	2.56e-08	1.74e-06
SOX21	-2.20641	2.56e-08	1.74e-06
H2AFJ	-1.58475	3.07e-08	2.08e-06
RPL13AP7	-2.16405	3.23e-08	2.17e-06
RP11-400F19.6	-1.08494	3.82e-08	2.56e-06
RP11-680A11.5	-1.39913	4.37e-08	2.91e-06
AGAP6	2.34674	5.84e-08	3.84e-06
TTC9B	0.529166	5.93e-08	3.88e-06
LINC01006	-1.26031	6.06e-08	3.94e-06
RP11-879F14.2	1.54314	6.21e-08	4.02e-06
TRNP1	-2.32884	6.44e-08	4.14e-06
UBIAD1	1.07581	6.51e-08	4.16e-06
PTMAP2	-2.02894	6.69e-08	4.23e-06
ZBED6	-1.11639	7.84e-08	4.86e-06
KCNF1	-1.98094	8.64e-08	5.29e-06
AC084219.2	-1.98094	8.64e-08	5.29e-06
ZNF239	0.118959	8.76e-08	5.34e-06
MGAT1	0.912662	9.73e-08	5.9e-06
MIR4444-2	1.9358	1.12e-07	6.77e-06
LPAR5	1.0471	1.24e-07	7.41e-06
IRF2BP2	0.950544	1.24e-07	7.41e-06
IMP3	-4.12194	1.31e-07	7.78e-06
RPL21P28	-1.90581	1.47e-07	8.68e-06
RP11-375N15.2	1.86777	1.68e-07	9.91e-06
SERTAD3	-1.84423	1.74e-07	1.02e-05
MSNP1	1.84436	1.94e-07	1.12e-05
NIFK-AS1	1.82057	1.94e-07	1.12e-05
LINP1	0.319983	2e-07	1.15e-05
ACKR4	3.87357	2.15e-07	1.23e-05
LINC00235	1.79637	2.23e-07	1.25e-05
CTD-2287O16.5	-1.82654	2.23e-07	1.25e-05
RP11-800A3.4	-1.82654	2.23e-07	1.25e-05
BLACAT1	-1.77117	2.97e-07	1.64e-05
DYNC1I2P1	-1.77117	2.97e-07	1.64e-05
TAF7	3.7483	3.9e-07	2.14e-05
ALKBH4	1.70257	4.06e-07	2.22e-05
RP4-605O3.4	1.62473	6.34e-07	3.45e-05
GPR146	-1.18485	6.36e-07	3.45e-05
ARL4D	-1.63974	6.52e-07	3.52e-05
RHOG	3.54245	9.75e-07	5.24e-05
ZNF436	-1.52722	1e-06	5.35e-05
SELPLG	1.8289	1.04e-06	5.56e-05
C2orf72	1.55191	1.21e-06	6.42e-05
ZBTB2	-1.24244	1.25e-06	6.6e-05
DUXAP9	1.49134	1.35e-06	7.08e-05
ZNF71	1.49532	1.61e-06	8.41e-05
HIST2H2AB	1.51924	1.67e-06	8.71e-05
XXbac-BPG252P9.10	-0.911316	2.34e-06	0.00012051
FKRP	-1.32901	3.5e-06	0.000179098
DAP	1.30641	3.85e-06	0.000196052
SNORA57	-1.33168	5.23e-06	0.000264284
CBR1	-1.24606	5.6e-06	0.000281829
EREG	-1.25877	7.28e-06	0.000364523
NOP10	3.17036	8.31e-06	0.000414488
RP11-498C9.3	1.45983	8.52e-06	0.000421239
ID4	0.217284	8.69e-06	0.00042819
TUG1_4	-1.56478	9.45e-06	0.00046332
SYT17	3.13379	1.1e-05	0.000536287
FAM46B	-1.77867	1.11e-05	0.000539263
LURAP1L	-1.25949	1.53e-05	0.00074239
INHBA	-0.627982	1.68e-05	0.000807995
RP11-589P10.7	3.11095	1.73e-05	0.000830872
RBM15	1.52158	1.74e-05	0.000834307
RN7SL1	3.26036	2.76e-05	0.00131288
WAC-AS1	-1.58152	2.95e-05	0.00139568
CTB-52I2.4	-0.915097	2.95e-05	0.00139568
ZNF48	-0.949557	3.21e-05	0.00150951
AMIGO2	2.96562	3.39e-05	0.00159024
WNT10A	-1.52272	3.92e-05	0.00182998
TERF2IP	2.88378	4.82e-05	0.00224217
ZSWIM3	-0.915716	5.24e-05	0.00242869
ZNF786	3.09032	5.81e-05	0.00266935
CLDN4	2.77281	7.16e-05	0.00326617
CATSPERG	1.65934	7.67e-05	0.00347273
C10orf91	2.76374	8.01e-05	0.00361226
KCNIP3	-1.21783	8.31e-05	0.00373292
RP11-350J20.12	-0.770332	8.56e-05	0.00383013
RP11-115C21.2	2.94954	8.96e-05	0.00399442
PSD	2.81816	9.16e-05	0.00406683
RTN4	-0.702391	0.00010295	0.00455536
MCL1	2.65417	0.000138196	0.00606928
UBA6-AS1	2.81618	0.0001447	0.00633131
F8A3	-2.65222	0.000149357	0.00651088
CHAC1	-2.65041	0.000154988	0.00673139
MDM2	2.82197	0.000183469	0.00793907
C15orf61	2.61121	0.000188701	0.00813559
SLC9A8	-2.60007	0.000199572	0.00857284
FOXF2	2.66213	0.000207553	0.00888327
HIST2H4B	-0.8941	0.000212243	0.00905108
TSC22D2	2.67528	0.00022034	0.00936246
CBX6	2.54766	0.000229645	0.0096879
LINC01356	2.68143	0.000241	0.0100946
CBX4	-2.53577	0.000246918	0.0103057
GSG2	2.55095	0.000260554	0.0108365
CTXN1	-2.5309	0.000293723	0.012173
USP34	-0.694497	0.0003451	0.014252
CTD-2162K18.4	2.89039	0.000350498	0.0144243
ADAMTS15	-2.47131	0.000355066	0.0145614
FOSL2	2.45546	0.00036538	0.0149324
RBM12B	-0.973825	0.000381713	0.0155459
C6orf141	2.56125	0.000385453	0.0156441
FBXO46	-2.45543	0.000388302	0.0157056
TSKU	-2.44216	0.000394424	0.0158985
BICDL1	2.7197	0.000416012	0.0167037
RRS1	2.62095	0.000417238	0.0167037
ADNP	-2.47283	0.000455387	0.0181078
VIM-AS1	-2.598	0.000463406	0.0183379
RP11-574K11.32	-2.50886	0.00046429	0.0183379
APEX2	2.40711	0.000476245	0.0187472
RIOX1	-2.4163	0.000493251	0.0193519
ENTPD3-AS1	2.54842	0.000502885	0.0196643
TRAF5	-0.709859	0.000520776	0.0202965
MRPS21	-2.38946	0.000571567	0.0222025
PP7080	2.48863	0.000579739	0.0224458
ZNF175	2.64999	0.000585846	0.0226079
PIGX	-2.37031	0.000606324	0.0232994
MRPL36	2.38092	0.000607724	0.0232994
PDGFB	2.52874	0.000657743	0.0251352
OGFRP1	2.85786	0.000727483	0.0277103
C22orf46	-2.45118	0.000735017	0.0279069
DHX36	-2.52283	0.00074354	0.0281398
TCEAL9	-2.38783	0.000766025	0.0288978
ZSCAN22	-2.40273	0.000787051	0.0295961
ZNF672	2.30688	0.000804544	0.0301576
MT-TY	2.29146	0.000819044	0.0306037
FAM110B	-0.753669	0.000880555	0.0327979
DUSP1	2.26153	0.00096121	0.0356843
CTD-3014M21.1	2.79907	0.000964113	0.0356843
NCK1-AS1	2.514	0.00098729	0.0364276
CBL	-2.30664	0.00101336	0.0371793
PID1	2.43614	0.00101398	0.0371793
RP11-404P21.8	-2.28168	0.00104116	0.0380572
CTD-2020K17.1	2.37898	0.00107046	0.0390072
TCEAL4	-2.2644	0.00108178	0.039298
PEX11A	-2.27934	0.00110688	0.0400861
H2AFX	2.21641	0.00117461	0.0420216
ALOXE3	2.36021	0.00120133	0.0428476
RNF187	2.21128	0.00120652	0.0429024
AQP11	2.89386	0.00123081	0.0436343
ZNF79	2.37216	0.00125196	0.044251
BHLHB9	2.51361	0.0013729	0.0482359
DNAJC5	-2.17925	0.00139942	0.0490213
